# Supplementary material for: β Oscillations of Dorsal STN as a Potential Biomarker in Parkinson’s Disease Motor Subtypes: An Exploratory Study
Source: Brain Sci. 2023 Apr 28;13(5):737. doi: 10.3390/brainsci13050737 (PMC10216185; doi:10.3390/brainsci13050737)
Supplement: Supplementary file 1 [file brainsci-13-00737-s001.zip]

Archive with 1 entries (1 files):
- brainsci-2318900-supplementary.pdf
